# Supplementary material for: Dental and Maxillofacial Cone Beam CT—High Number of Incidental Findings and Their Impact on Follow-Up and Therapy Management
Source: Diagnostics (Basel). 2022 Apr 20;12(5):1036. doi: 10.3390/diagnostics12051036 (PMC9139763; doi:10.3390/diagnostics12051036)
Supplement: Supplementary file 1 [file diagnostics-12-01036-s001.zip]

Archive with 2 entries (2 files):
- 2022-04-06_supplement_logreg_R2final.xlsx
- 2022-04-08_supplement_descriptive_R2final.xlsx
