# Supplementary material for: Dental and Maxillofacial Cone Beam CT—High Number of Incidental Findings and Their Impact on Follow-Up and Therapy Management
Source: Diagnostics (Basel). 2022 Apr 20;12(5):1036. doi: 10.3390/diagnostics12051036 (PMC9139763; doi:10.3390/diagnostics12051036)
Supplement: Supplementary file 1 [file diagnostics-12-01036-s001.zip › 2022-04-06_supplement_logreg_R2final.xlsx]

## Sheet: LogReg
	Indication	1 = yes			Field of	1 = FOV ≥ 100 x 100 mm			Exposition
	Implantology	0 = no			View	0 = FOV < 100 x 100 mm
Incidental findings				significance				significance				significance
	95% Confidence Limits		Odds Ratio	Pr > chi²	95% Confidence Limits		Odds Ratio	Pr > chi²	95% Confidence Limits		Odds Ratio	Pr > chi²
Dental	0.42	1.22	0.72	p = 0.22	0.22	1.22	0.52	p = 0.13	1.00	1.01	1.00	p = 0.56
dental RED	1.22	2.88	1.88	p < 0.01	0.79	2.48	1.40	p = 0.25	1.00	1.01	1.00	p = 0.34
dental YELLOW	0.18	0.47	0.30	p < 0.01	0.15	0.53	0.28	p < 0.01	0.98	1.00	0.99	p < 0.01
dental GREEN	0.29	0.68	0.44	p < 0.01	0.35	1.14	0.64	p = 0.13	0.99	1.01	1.00	p = 0.52
Airways	0.33	0.83	0.52	p = 0.01	2.72	9.64	5.12	p < 0.01	1.00	1.02	1.01	p < 0.01
airway RED	0.27	0.69	0.43	p < 0.01	2.47	12.43	5.54	p < 0.01	1.00	1.02	1.01	p = 0.05
airway YELLOW	0.86	2.57	1.48	p = 0.16	0.46	2.04	0.97	p = 0.94	1.00	1.02	1.01	p = 0.18
airway GREEN	0.22	0.59	0.36	p < 0.01	6.08	111.87	26.10	p < 0.01	1.00	1.02	1.01	p = 0.02
Osseous	31.10	339.21	102.71	p < 0.01	0.55	2.29	1.12	p = 0.75	1.01	1.03	1.02	p < 0.01
osseous RED	0.49	2.23	1.04	p = 0.91	0.55	6.80	1.93	p = 0.31	1.00	1.02	1.01	p = 0.14
osseous YELLOW	0.62	2.11	1.15	p = 0.66	0.47	2.52	1.08	p = 0.85	1.00	1.02	1.01	p = 0.05
osseous GREEN	41.8	288.21	109.76	p < 0.01	0.61	2.91	1.33	p = 0.48	1.00	1.02	1.01	p < 0.01
