# Supplementary material for: Dental and Maxillofacial Cone Beam CT—High Number of Incidental Findings and Their Impact on Follow-Up and Therapy Management
Source: Diagnostics (Basel). 2022 Apr 20;12(5):1036. doi: 10.3390/diagnostics12051036 (PMC9139763; doi:10.3390/diagnostics12051036)
Supplement: Supplementary file 1 [file diagnostics-12-01036-s001.zip › 2022-04-08_supplement_descriptive_R2final.xlsx]

## Sheet: descriptive
	Indication			Field of			Voxel
	Implantology			View			Size
Incidental findings
	YES (n=191)	NO (n=183)	significance	< 100 mm (n=65)	≥ 100 mm (n=309)	significance	< 250 µm (n=65)	≥ 250 µm (n=309)	significance
Dental finding(s) detected *	147 (77.0%)	154 (84.2%)	p=0.08	58 (89.2%)	243 (78.6%)	p=0.05	59 (90.8%)	242 (78.3%)	p=0.02
Number of dental RED incidental findings ⁺	116 (60.7%)	79 (43.2%)	p<0.01	26 (40.0%)	169 (54.7%)	p=0.05	26 (40.0%)	169 (54.7%)	p=0.05
Number of dental YELLOW incidental findings⁺	42 (22.0%)	100 (54.6%)	p<0.01	46 (70.8%)	96 (31.1%)	p<0.01	47 (72.3%)	95 (30.7%)	p<0.01
Number of dental GREEN incidental findings⁺	73 (38.2%)	111 (60.7%)	p<0.01	42 (64.6%)	142 (46.0%)	p=0.03	43 (66.2%)	141 (45.6%)	p=0.01
Airway finding(s) detected *	105 (55.0%)	110 (60.1%)	p=0.32	19 (29.2%)	196 (63.4%)	p<0.01	19 (29.2%)	196 (63.4%)	p<0.01
Number of airway RED incidental findings⁺	52 (27.2%)	70 (38.3%)	p<0.01	8 (12.3%)	114 (36.9%)	p<0.01	8 (12.3%)	114 (36.9%)	p<0.01
Number of airway YELLOW incidental findings⁺	42 (22.0%)	29 (15.9%)	p=0.13	11 (16.9%)	60 (19.4%)	p=0.64	11 (16.9%)	60 (19.4%)	p=0.64
Number of airway GREEN incidental findings⁺	47 (24.6%)	66 (36.1%)	p=0.01	2 (3.1%)	111 (35.9%)	p<0.01	3 (4.6%)	110 (35.6%)	p<0.01
TMJ finding(s) detected *	0 (0.0%)	5 (2.7%)	p=0.03	1 (1.5%)	4 (1.3%)	p=1.00	2 (3.1%)	3 (1.0%)	p=0.21
NO RED finding(s)
Number of TMJ YELLOW incidental findings⁺	0 (0.0%)	5 (2.7%)	p=0.03	1 (1.5%)	4 (1.3%)	p=1.00	2 (3.1%)	3 (1.0%)	p=0.21
NO GREEN finding(s)
Osseous finding(s) detected *	188 (98.4%)	70 (38.3%)	p<0.01	30 (46.2%)	228 (73.8%)	p<0.01	30 (46.2%)	228 (73.8%)	p<0.01
Number of osseous RED incidental findings⁺	17 (8.9%)	14 (7.7%)	p=0.85	3 (4.6%)	28 (9.1%)	p=0.62	3 (4.6%)	28 (9.1%)	p=0.62
Number of osseous YELLOW incidental findings⁺	29 (15.2%)	24 (13.1%)	p=0.78	8 (12.3%)	45 (14.6%)	p=0.91	8 (12.3%)	45 (14.6%)	p=0.91
Number of osseous GREEN incidental findings⁺	186 (97.4%)	46 (25.1%)	p<0.01	23 (35.4%)	209 (67.6%)	p<0.01	23 (35.4%)	209 (67.6%)	p<0.01
Soft finding(s) detected *	1 (0.5%)	3 (1.6%)	p=0.36	0 (0.0%)	4 (1.3%)	p=1.00	0 (0.0%)	4 (1.3%)	p=1.00
Number of soft RED incidental findings⁺	0 (0.0%)	1 (0.5%)	p=0.49	0 (0.0%)	1 (0.3%)	p=1.00	0 (0.0%)	1 (0.3%)	p=1.00
Number of soft YELLOW incidental findings⁺	1 (0.5%)	2 (1.1%)	p=0.62	0 (0.0%)	3 (1.0%)	p=1.00	0 (0.0%)	3 (1.0%)	p=1.00
NO GREEN finding(s)
* p-values are generated from a four-field -table. Describes only if any incidental finding was detected. Multiple findings were not counted here but in the breakdowns below.
⁺ p-values are genetrated from a crosstab, including the number of all incidental findings for each category.
